# Supplementary material for: RNA Pol II–dependent transcription efficiency fine-tunes A-to-I editing levels
Source: Genome Res. 2024 Feb;34(2):231–42. doi: 10.1101/gr.277686.123 (PMC10984384; doi:10.1101/gr.277686.123)
Supplement: Supplement 5 [file Supplemental_Code_S1.zip]

Archive with 10 entries (7 files):
- Supplemental_Code_S1/
- Supplemental_Code_S1/ActinomycinD_Editing_Primary_Neuronal_Cells.Rproj
- Supplemental_Code_S1/Notebook1_MYC_Clustermap.ipynb
- Supplemental_Code_S1/Notebook2_MYC_Intersection.ipynb
- __MACOSX/
- __MACOSX/._Supplemental_Code_S1
- __MACOSX/Supplemental_Code_S1/
- __MACOSX/Supplemental_Code_S1/._ActinomycinD_Editing_Primary_Neuronal_Cells.Rproj
- __MACOSX/Supplemental_Code_S1/._Notebook1_MYC_Clustermap.ipynb
- __MACOSX/Supplemental_Code_S1/._Notebook2_MYC_Intersection.ipynb
