# Supplementary material for: RNA Pol II–dependent transcription efficiency fine-tunes A-to-I editing levels
Source: Genome Res. 2024 Feb;34(2):231–42. doi: 10.1101/gr.277686.123 (PMC10984384; doi:10.1101/gr.277686.123)
Supplement: Supplement 5 [file Supplemental_Code_S1.zip › Supplemental_Code_S1/Notebook1_MYC_Clustermap.ipynb]

# %% [code]
import pandas as pd
%matplotlib inline
import matplotlib as mpl
import matplotlib.pyplot as plt
import seaborn as sns
import numpy as np

import string
import os

# %% [code]
Myc = pd.read_excel(r'master_table.xlsx')

# %% [markdown]
Master table with the raw read counts and editing levels. To generate the raw read counts and editing levels, reads were mapped to the reference genome. Subsequently, reads were counted using pysam. Editing levels were calculated depending on the strand (plus or minus) were the transcript is encoded.

plus: editing = G/(A+G)
minus: editing = C/(T+C)

Output of Myc.columns.values:


array(['Annotation', 'chr', 'pos', 'str', 'ann', 'NA', 'gene_name',
       'ENS_id', 'RNA_total_0min_A1', 'RNA_total_0min_C1',
       'RNA_total_0min_G1', 'RNA_total_0min_T1', 'RNA_total_0min_TOT1',
       'RNA_total_0min_EL+1', 'RNA_total_0min_EL-1', 'RNA_total_0min_A2',
       'RNA_total_0min_C2', 'RNA_total_0min_G2', 'RNA_total_0min_T2',
       'RNA_total_0min_TOT2', 'RNA_total_0min_EL+2',
       'RNA_total_0min_EL-2', 'RNA_total_0min_A3', 'RNA_total_0min_C3',
       'RNA_total_0min_G3', 'RNA_total_0min_T3', 'RNA_total_0min_TOT3',
       'RNA_total_0min_EL+3', 'RNA_total_0min_EL-3', 'RNA_total_10min_A1',
       'RNA_total_10min_C1', 'RNA_total_10min_G1', 'RNA_total_10min_T1',
       'RNA_total_10min_TOT1', 'RNA_total_10min_EL+1',
       'RNA_total_10min_EL-1', 'RNA_total_10min_A2', 'RNA_total_10min_C2',
       'RNA_total_10min_G2', 'RNA_total_10min_T2', 'RNA_total_10min_TOT2',
       'RNA_total_10min_EL+2', 'RNA_total_10min_EL-2',
       'RNA_total_10min_A3', 'RNA_total_10min_C3', 'RNA_total_10min_G3',
       'RNA_total_10min_T3', 'RNA_total_10min_TOT3',
       'RNA_total_10min_EL+3', 'RNA_total_10min_EL-3',
       'RNA_total_20min_A1', 'RNA_total_20min_C1', 'RNA_total_20min_G1',
       'RNA_total_20min_T1', 'RNA_total_20min_TOT1',
       'RNA_total_20min_EL+1', 'RNA_total_20min_EL-1',
       'RNA_total_20min_A2', 'RNA_total_20min_C2', 'RNA_total_20min_G2',
       'RNA_total_20min_T2', 'RNA_total_20min_TOT2',
       'RNA_total_20min_EL+2', 'RNA_total_20min_EL-2',
       'RNA_total_20min_A3', 'RNA_total_20min_C3', 'RNA_total_20min_G3',
       'RNA_total_20min_T3', 'RNA_total_20min_TOT3',
       'RNA_total_20min_EL+3', 'RNA_total_20min_EL-3',
       'RNA_total_30min_A1', 'RNA_total_30min_C1', 'RNA_total_30min_G1',
       'RNA_total_30min_T1', 'RNA_total_30min_TOT1',
       'RNA_total_30min_EL+1', 'RNA_total_30min_EL-1',
       'RNA_total_30min_A2', 'RNA_total_30min_C2', 'RNA_total_30min_G2',
       'RNA_total_30min_T2', 'RNA_total_30min_TOT2',
       'RNA_total_30min_EL+2', 'RNA_total_30min_EL-2',
       'RNA_total_30min_A3', 'RNA_total_30min_C3', 'RNA_total_30min_G3',
       'RNA_total_30min_T3', 'RNA_total_30min_TOT3',
       'RNA_total_30min_EL+3', 'RNA_total_30min_EL-3', 'RNA_total_1h_A1',
       'RNA_total_1h_C1', 'RNA_total_1h_G1', 'RNA_total_1h_T1',
       'RNA_total_1h_TOT1', 'RNA_total_1h_EL+1', 'RNA_total_1h_EL-1',
       'RNA_total_1h_A2', 'RNA_total_1h_C2', 'RNA_total_1h_G2',
       'RNA_total_1h_T2', 'RNA_total_1h_TOT2', 'RNA_total_1h_EL+2',
       'RNA_total_1h_EL-2', 'RNA_total_1h_A3', 'RNA_total_1h_C3',
       'RNA_total_1h_G3', 'RNA_total_1h_T3', 'RNA_total_1h_TOT3',
       'RNA_total_1h_EL+3', 'RNA_total_1h_EL-3', 'RNA_total_1_5h_A1',
       'RNA_total_1_5h_C1', 'RNA_total_1_5h_G1', 'RNA_total_1_5h_T1',
       'RNA_total_1_5h_TOT1', 'RNA_total_1_5h_El+1',
       'RNA_total_1_5h_El-1', 'RNA_total_1_5h_A2', 'RNA_total_1_5h_C2',
       'RNA_total_1_5h_G2', 'RNA_total_1_5h_T2', 'RNA_total_1_5h_TOT2',
       'RNA_total_1_5h_El+2', 'RNA_total_1_5h_El-2', 'RNA_total_1_5h_A3',
       'RNA_total_1_5h_C3', 'RNA_total_1_5h_G3', 'RNA_total_1_5h_T3',
       'RNA_total_1_5h_TOT3', 'RNA_total_1_5h_El+3',
       'RNA_total_1_5h_El-3', 'RNA_total_2h_A1', 'RNA_total_2h_C1',
       'RNA_total_2h_G1', 'RNA_total_2h_T1', 'RNA_total_2h_TOT1',
       'RNA_total_2h_EL+1', 'RNA_total_2h_EL-1', 'RNA_total_2h_A2',
       'RNA_total_2h_C2', 'RNA_total_2h_G2', 'RNA_total_2h_T2',
       'RNA_total_2h_TOT2', 'RNA_total_2h_EL+2', 'RNA_total_2h_EL-2',
       'RNA_total_2h_A3', 'RNA_total_2h_C3', 'RNA_total_2h_G3',
       'RNA_total_2h_T3', 'RNA_total_2h_TOT3', 'RNA_total_2h_EL+3',
       'RNA_total_2h_EL-3', 'RNA_total_4h_A1', 'RNA_total_4h_C1',
       'RNA_total_4h_G1', 'RNA_total_4h_T1', 'RNA_total_4h_TOT1',
       'RNA_total_4h_EL+1', 'RNA_total_4h_EL-1', 'RNA_total_4h_A2',
       'RNA_total_4h_C2', 'RNA_total_4h_G2', 'RNA_total_4h_T2',
       'RNA_total_4h_TOT2', 'RNA_total_4h_EL+2', 'RNA_total_4h_EL-2',
       'RNA_total_4h_A3', 'RNA_total_4h_C3', 'RNA_total_4h_G3',
       'RNA_total_4h_T3', 'RNA_total_4h_TOT3', 'RNA_total_4h_EL+3',
       'RNA_total_4h_EL-3', 'RNA_total_8h_A1', 'RNA_total_8h_C1',
       'RNA_total_8h_G1', 'RNA_total_8h_T1', 'RNA_total_8h_TOT1',
       'RNA_total_8h_EL+1', 'RNA_total_8h_EL-1', 'RNA_total_8h_A2',
       'RNA_total_8h_C2', 'RNA_total_8h_G2', 'RNA_total_8h_T2',
       'RNA_total_8h_TOT2', 'RNA_total_8h_EL+2', 'RNA_total_8h_EL-2',
       'RNA_total_8h_A3', 'RNA_total_8h_C3', 'RNA_total_8h_G3',
       'RNA_total_8h_T3', 'RNA_total_8h_TOT3', 'RNA_total_8h_EL+3',
       'RNA_total_8h_EL-3', 'RNA_total_12h_A1', 'RNA_total_12h_C1',
       'RNA_total_12h_G1', 'RNA_total_12h_T1', 'RNA_total_12h_TOT1',
       'RNA_total_12h_EL+1', 'RNA_total_12h_EL-1', 'RNA_total_12h_A2',
       'RNA_total_12h_C2', 'RNA_total_12h_G2', 'RNA_total_12h_T2',
       'RNA_total_12h_TOT2', 'RNA_total_12h_EL+2', 'RNA_total_12h_EL-2',
       'RNA_total_12h_A3', 'RNA_total_12h_C3', 'RNA_total_12h_G3',
       'RNA_total_12h_T3', 'RNA_total_12h_TOT3', 'RNA_total_12h_EL+3',
       'RNA_total_12h_EL-3', 'RNA_total_16h_A1', 'RNA_total_16h_C1',
       'RNA_total_16h_G1', 'RNA_total_16h_T1', 'RNA_total_16h_TOT1',
       'RNA_total_16h_EL+1', 'RNA_total_16h_EL-1', 'RNA_total_16h_A2',
       'RNA_total_16h_C2', 'RNA_total_16h_G2', 'RNA_total_16h_T2',
       'RNA_total_16h_TOT2', 'RNA_total_16h_EL+2', 'RNA_total_16h_EL-2',
       'RNA_total_16h_A3', 'RNA_total_16h_C3', 'RNA_total_16h_G3',
       'RNA_total_16h_T3', 'RNA_total_16h_TOT3', 'RNA_total_16h_EL+3',
       'RNA_total_16h_EL-3', 'RNA_labeled_0min_A1', 'RNA_labeled_0min_C1',
       'RNA_labeled_0min_G1', 'RNA_labeled_0min_T1',
       'RNA_labeled_0min_TOT1', 'RNA_labeled_0min_EL+1',
       'RNA_labeled_0min_EL-1', 'RNA_labeled_0min_A2',
       'RNA_labeled_0min_C2', 'RNA_labeled_0min_G2',
       'RNA_labeled_0min_T2', 'RNA_labeled_0min_TOT2',
       'RNA_labeled_0min_EL+2', 'RNA_labeled_0min_EL-2',
       'RNA_labeled_0min_A3', 'RNA_labeled_0min_C3',
       'RNA_labeled_0min_G3', 'RNA_labeled_0min_T3',
       'RNA_labeled_0min_TOT3', 'RNA_labeled_0min_EL+3',
       'RNA_labeled_0min_EL-3', 'RNA_labeled_10min_A1',
       'RNA_labeled_10min_C1', 'RNA_labeled_10min_G1',
       'RNA_labeled_10min_T1', 'RNA_labeled_10min_TOT1',
       'RNA_labeled_10min_EL+1', 'RNA_labeled_10min_EL-1',
       'RNA_labeled_10min_A2', 'RNA_labeled_10min_C2',
       'RNA_labeled_10min_G2', 'RNA_labeled_10min_T2',
       'RNA_labeled_10min_TOT2', 'RNA_labeled_10min_EL+2',
       'RNA_labeled_10min_EL-2', 'RNA_labeled_10min_A3',
       'RNA_labeled_10min_C3', 'RNA_labeled_10min_G3',
       'RNA_labeled_10min_T3', 'RNA_labeled_10min_TOT3',
       'RNA_labeled_10min_EL+3', 'RNA_labeled_10min_EL-3',
       'RNA_labeled_20min_A1', 'RNA_labeled_20min_C1',
       'RNA_labeled_20min_G1', 'RNA_labeled_20min_T1',
       'RNA_labeled_20min_TOT1', 'RNA_labeled_20min_EL+1',
       'RNA_labeled_20min_EL-1', 'RNA_labeled_20min_A2',
       'RNA_labeled_20min_C2', 'RNA_labeled_20min_G2',
       'RNA_labeled_20min_T2', 'RNA_labeled_20min_TOT2',
       'RNA_labeled_20min_EL+2', 'RNA_labeled_20min_EL-2',
       'RNA_labeled_20min_A3', 'RNA_labeled_20min_C3',
       'RNA_labeled_20min_G3', 'RNA_labeled_20min_T3',
       'RNA_labeled_20min_TOT3', 'RNA_labeled_20min_EL+3',
       'RNA_labeled_20min_EL-3', 'RNA_labeled_30min_A1',
       'RNA_labeled_30min_C1', 'RNA_labeled_30min_G1',
       'RNA_labeled_30min_T1', 'RNA_labeled_30min_TOT1',
       'RNA_labeled_30min_EL+1', 'RNA_labeled_30min_EL-1',
       'RNA_labeled_30min_A2', 'RNA_labeled_30min_C2',
       'RNA_labeled_30min_G2', 'RNA_labeled_30min_T2',
       'RNA_labeled_30min_TOT2', 'RNA_labeled_30min_EL+2',
       'RNA_labeled_30min_EL-2', 'RNA_labeled_30min_A3',
       'RNA_labeled_30min_C3', 'RNA_labeled_30min_G3',
       'RNA_labeled_30min_T3', 'RNA_labeled_30min_TOT3',
       'RNA_labeled_30min_EL+3', 'RNA_labeled_30min_EL-3',
       'RNA_labeled_1h_A1', 'RNA_labeled_1h_C1', 'RNA_labeled_1h_G1',
       'RNA_labeled_1h_T1', 'RNA_labeled_1h_TOT1', 'RNA_labeled_1h_EL+1',
       'RNA_labeled_1h_EL-1', 'RNA_labeled_1h_A2', 'RNA_labeled_1h_C2',
       'RNA_labeled_1h_G2', 'RNA_labeled_1h_T2', 'RNA_labeled_1h_TOT2',
       'RNA_labeled_1h_EL+2', 'RNA_labeled_1h_EL-2', 'RNA_labeled_1h_A3',
       'RNA_labeled_1h_C3', 'RNA_labeled_1h_G3', 'RNA_labeled_1h_T3',
       'RNA_labeled_1h_TOT3', 'RNA_labeled_1h_EL+3',
       'RNA_labeled_1h_EL-3', 'RNA_labeled_1_5h_A1',
       'RNA_labeled_1_5h_C1', 'RNA_labeled_1_5h_G1',
       'RNA_labeled_1_5h_T1', 'RNA_labeled_1_5h_TOT1',
       'RNA_labeled_1_5h_EL+1', 'RNA_labeled_1_5h_EL-1',
       'RNA_labeled_1_5h_A2', 'RNA_labeled_1_5h_C2',
       'RNA_labeled_1_5h_G2', 'RNA_labeled_1_5h_T2',
       'RNA_labeled_1_5h_TOT2', 'RNA_labeled_1_5h_EL+2',
       'RNA_labeled_1_5h_EL-2', 'RNA_labeled_1_5h_A3',
       'RNA_labeled_1_5h_C3', 'RNA_labeled_1_5h_G3',
       'RNA_labeled_1_5h_T3', 'RNA_labeled_1_5h_TOT3',
       'RNA_labeled_1_5h_EL+3', 'RNA_labeled_1_5h_EL-3',
       'RNA_labeled_2h_A1', 'RNA_labeled_2h_C1', 'RNA_labeled_2h_G1',
       'RNA_labeled_2h_T1', 'RNA_labeled_2h_TOT1', 'RNA_labeled_2h_EL+1',
       'RNA_labeled_2h_EL-1', 'RNA_labeled_2h_A2', 'RNA_labeled_2h_C2',
       'RNA_labeled_2h_G2', 'RNA_labeled_2h_T2', 'RNA_labeled_2h_TOT2',
       'RNA_labeled_2h_EL+2', 'RNA_labeled_2h_EL-2', 'RNA_labeled_2h_A3',
       'RNA_labeled_2h_C3', 'RNA_labeled_2h_G3', 'RNA_labeled_2h_T3',
       'RNA_labeled_2h_TOT3', 'RNA_labeled_2h_EL+3',
       'RNA_labeled_2h_EL-3', 'RNA_labeled_4h_A1', 'RNA_labeled_4h_C1',
       'RNA_labeled_4h_G1', 'RNA_labeled_4h_T1', 'RNA_labeled_4h_TOT1',
       'RNA_labeled_4h_EL+1', 'RNA_labeled_4h_EL-1', 'RNA_labeled_4h_A2',
       'RNA_labeled_4h_C2', 'RNA_labeled_4h_G2', 'RNA_labeled_4h_T2',
       'RNA_labeled_4h_TOT2', 'RNA_labeled_4h_EL+2',
       'RNA_labeled_4h_EL-2', 'RNA_labeled_4h_A3', 'RNA_labeled_4h_C3',
       'RNA_labeled_4h_G3', 'RNA_labeled_4h_T3', 'RNA_labeled_4h_TOT3',
       'RNA_labeled_4h_EL+3', 'RNA_labeled_4h_EL-3', 'RNA_labeled_8h_A1',
       'RNA_labeled_8h_C1', 'RNA_labeled_8h_G1', 'RNA_labeled_8h_T1',
       'RNA_labeled_8h_TOT1', 'RNA_labeled_8h_EL+1',
       'RNA_labeled_8h_EL-1', 'RNA_labeled_8h_A2', 'RNA_labeled_8h_C2',
       'RNA_labeled_8h_G2', 'RNA_labeled_8h_T2', 'RNA_labeled_8h_TOT2',
       'RNA_labeled_8h_EL+2', 'RNA_labeled_8h_EL-2', 'RNA_labeled_8h_A3',
       'RNA_labeled_8h_C3', 'RNA_labeled_8h_G3', 'RNA_labeled_8h_T3',
       'RNA_labeled_8h_TOT3', 'RNA_labeled_8h_EL+3',
       'RNA_labeled_8h_EL-3', 'RNA_labeled_12h_A1', 'RNA_labeled_12h_C1',
       'RNA_labeled_12h_G1', 'RNA_labeled_12h_T1', 'RNA_labeled_12h_TOT1',
       'RNA_labeled_12h_EL+1', 'RNA_labeled_12h_EL-1',
       'RNA_labeled_12h_A2', 'RNA_labeled_12h_C2', 'RNA_labeled_12h_G2',
       'RNA_labeled_12h_T2', 'RNA_labeled_12h_TOT2',
       'RNA_labeled_12h_EL+2', 'RNA_labeled_12h_EL-2',
       'RNA_labeled_12h_A3', 'RNA_labeled_12h_C3', 'RNA_labeled_12h_G3',
       'RNA_labeled_12h_T3', 'RNA_labeled_12h_TOT3',
       'RNA_labeled_12h_EL+3', 'RNA_labeled_12h_EL-3',
       'RNA_labeled_16h_A1', 'RNA_labeled_16h_C1', 'RNA_labeled_16h_G1',
       'RNA_labeled_16h_T1', 'RNA_labeled_16h_TOT1',
       'RNA_labeled_16h_EL+1', 'RNA_labeled_16h_EL-1',
       'RNA_labeled_16h_A2', 'RNA_labeled_16h_C2', 'RNA_labeled_16h_G2',
       'RNA_labeled_16h_T2', 'RNA_labeled_16h_TOT2',
       'RNA_labeled_16h_EL+2', 'RNA_labeled_16h_EL-2',
       'RNA_labeled_16h_A3', 'RNA_labeled_16h_C3', 'RNA_labeled_16h_G3',
       'RNA_labeled_16h_T3', 'RNA_labeled_16h_TOT3',
       'RNA_labeled_16h_EL+3', 'RNA_labeled_16h_EL-3'],
      dtype=object)

# %% [code]
print(Myc.shape)
Myc.head()

# %% [code]
Myc[["gene_name"]].nunique()

# %% [code]
# Subset column names as individual lists. E.g. all total Values go into one list and so on.

# all column values

col_all = Myc.columns.values

# all repetivive column names

col_rep = col_all[8:-1]

# %% [code]
print(len(col_all))
print(len(col_rep))

# %% [code]
col_A = col_rep[range(0, 456, 7)]
col_C = col_rep[range(1, 457, 7)]
col_G = col_rep[range(2, 458, 7)]
col_T = col_rep[range(3, 459, 7)]
col_TOT = col_rep[range(4, 460, 7)]
col_EL_PLUS = col_rep[range(5, 461, 7)]
col_EL_MINUS = col_rep[range(6, 462, 7)]

# %% [code]
len(col_TOT)

# %% [code]
"""

Create Lists containing new column names in analogy to the already existing ones.
Columms required are: Editing Levels, Average editing levels,

Name parts:
RNA_total, RNA_labeled 0min, 10min, 20min, 30min, 1h, 1_5h, 2h, 4h, 8h, 12h, 16h rep1, rep2, rep3
Ed-Level Average-Ed-Level

"""

total_labeled = ["RNA_total", "RNA_labeled"]
time = ["0min", "10min", "20min", "30min", "1h", "1_5h", "2h", "4h", "8h", "12h", "16h"]
replicate = ["rep1", "rep2", "rep3"]


actual_value = ["Ed-Level"]

col_Ed_Level=[]

for i in range(len(total_labeled)):
    for j in range(len(time)):
        for k in range(len(replicate)):
            for l in range(len(actual_value)):
                combined = [total_labeled[i],time[j],replicate[k],actual_value[l]]
                col_Ed_Level.append("_".join(combined))
                
                
col_Average_Ed_Level=[]

for i in range(len(total_labeled)):
    for j in range(len(time)):
        for l in range(len(actual_value)):
                combined = [total_labeled[i],time[j],actual_value[l]]
                col_Average_Ed_Level.append("_".join(combined))
                # print(combined)                

# %% [code]
"""

Edited transcripts are either transcribed from the plus or minus strand. Depending on the strand editing levels
are either calculated as: 

editing = G/(G+A) --> plus strand
editing = C/(C+T) --> minus strand

Therefore, two Myc datasets were created: -strand, +strand

"""

# only - strand df

Myc_minus = Myc[Myc["str"]=="-"]

# only + strand df

Myc_plus = Myc[Myc["str"]=="+"]


print(Myc.shape, Myc_minus.shape, Myc_plus.shape)

# %% [code]
"""

The G/(G+A) ratios and the C/(C+T) ratios had been calculated for the dataset. Therefore, 
the C/(C+T) ratios were removed for the plus dataset and vice versa:

"""

Myc_plus_clean = Myc_plus.drop(Myc.loc[:, col_EL_MINUS], axis = 1, inplace = False)
Myc_minus_clean = Myc_minus.drop(Myc.loc[:, col_EL_PLUS], axis = 1, inplace = False)


print(Myc.shape, Myc_minus.shape, Myc_plus.shape, Myc_minus_clean.shape, Myc_plus_clean.shape)

# %% [code]
# Rename columns using a dictionary: in the end each dataset has just one editing level (without minus or plus)

dict_rename_col_EL_MINUS = dict(zip(col_EL_MINUS, col_Ed_Level))
dict_rename_col_EL_PLUS = dict(zip(col_EL_PLUS, col_Ed_Level))

Myc_plus_clean.rename(columns=dict_rename_col_EL_PLUS, inplace=True)
Myc_minus_clean.rename(columns=dict_rename_col_EL_MINUS, inplace=True)


# combine both datasets

Myc_merged = pd.concat([Myc_plus_clean, Myc_minus_clean], axis=0)

print(Myc_merged.shape, Myc_plus_clean.shape, Myc_minus_clean.shape)

# %% [code]
print(Myc_merged.shape)

Myc_merged.head()

# %% [code]
#generate Average Editing Levels by iterating through the column lists

i=0

for k in range(len(col_Average_Ed_Level)):
    Myc_merged[col_Average_Ed_Level[k]] = Myc_merged[[
    col_Ed_Level[i]
    ,col_Ed_Level[i+1]
    ,col_Ed_Level[i+2]
    ]].mean(axis=1)
    i+=3
    
print(Myc_merged.shape)   

# %% [code]
# check if everything worked out. 

Myc_merged.loc[Myc_merged["Pseudocoverage"] > 10000, col_Ed_Level[0:15] + col_Average_Ed_Level[0:5]].head()

# %% [code]
Myc_merged[["RNA_total_8h_rep1_Ed-Level", "RNA_total_8h_rep2_Ed-Level", "RNA_total_8h_rep3_Ed-Level"]].describe()

# %% [code]
# For unknown reasons, RNA_total_8h_rep3_Ed-Level only contains zero!
# Thus, the average was calculated with rep2, rep1 only

Myc_merged["RNA_total_8h_Ed-Level"] = Myc_merged[["RNA_total_8h_rep1_Ed-Level", 
                                                          "RNA_total_8h_rep2_Ed-Level"]].mean(axis=1)

print(Myc_merged.shape)

# %% [code]
Myc_merged.to_pickle('master_table_interim.pkl')

# %% [code]
col_all = Myc_merged.columns.values.tolist()

# %% [code]
col_all

# %% [markdown]
# p-value for labeled editing level 0 vs 10 min

# %% [code]
col_0min = ['RNA_labeled_0min_rep1_Ed-Level','RNA_labeled_0min_rep2_Ed-Level',
                       'RNA_labeled_0min_rep3_Ed-Level']
col_10min = ['RNA_labeled_10min_rep1_Ed-Level','RNA_labeled_10min_rep2_Ed-Level',
                       'RNA_labeled_10min_rep3_Ed-Level']

# %% [code]
from scipy.stats import ttest_ind
Myc_merged['p-value-lab0-lab10'] = Myc_merged.apply(lambda x: ttest_ind(x[col_0min], x[col_10min]).pvalue, axis=1)
Myc_merged['p-value-lab0-lab10'].sample(22)

# %% [code]
Myc_merged[['RNA_labeled_0min_rep1_Ed-Level','RNA_labeled_0min_rep2_Ed-Level',
            'RNA_labeled_0min_rep3_Ed-Level','p-value-lab0-lab10',
            'RNA_labeled_10min_rep1_Ed-Level','RNA_labeled_10min_rep2_Ed-Level',
            'RNA_labeled_10min_rep3_Ed-Level']].dropna().shape

# %% [code]
Myc_merged[['RNA_labeled_0min_rep1_Ed-Level','RNA_labeled_0min_rep2_Ed-Level',
            'RNA_labeled_0min_rep3_Ed-Level','p-value-lab0-lab10',
            'RNA_labeled_10min_rep1_Ed-Level','RNA_labeled_10min_rep2_Ed-Level',
            'RNA_labeled_10min_rep3_Ed-Level']].loc[Myc_merged['p-value-lab0-lab10'] < 0.1].dropna().shape

# %% [code]
Myc_merged.loc[Myc_merged['p-value-lab0-lab10'] < 0.1].dropna().shape

# %% [markdown]
# keep only columns with average editing levels and annotations

# %% [code]
col_ann_av = col_all[0:8] + col_all[-22:]

# %% [code]
col_ann_av

# %% [code]
Myc_ann_av=Myc_merged[col_ann_av].replace(0, np.nan)

# %% [code]
Myc_less_na = Myc_ann_av.dropna(thresh=30).copy()

# %% [code]
Myc_less_na.head()

# %% [code]
Myc_less_na.shape

# %% [code]


# %% [code]
Myc_less_na.loc[Myc_merged['p-value-lab0-lab10'] < 0.05].dropna().shape

# %% [code]
Myc_lab_tot_sig = Myc_less_na.loc[Myc_merged['p-value-lab0-lab10'] < 0.05].dropna()

# %% [code]
Myc_lab_tot_sig['p-value-lab0-lab10'] = Myc_merged['p-value-lab0-lab10']

# %% [code]
Myc_lab_tot_sig.to_excel("significantly_changing_nascent0_to_10.xlsx")

# %% [code]
col_av_total = col_ann_av[-22:-11]
col_av_labeled = col_ann_av[-11:]

# %% [code]
col_av_total

# %% [code]
col_av_labeled

# %% [code]
Myc_less_na['p-value-lab-tot'] = Myc_less_na.apply(
    
    lambda x: ttest_ind(x[col_av_total], x[col_av_labeled]).pvalue, axis=1
)


Myc_less_na.loc[:,'Average_total'] = Myc_less_na[col_av_total].mean(axis=1)
Myc_less_na.loc[:,'Average_labeled'] = Myc_less_na[col_av_labeled].mean(axis=1)

# %% [code]
Myc_significant = Myc_less_na.loc[Myc_less_na['p-value-lab-tot'] < 0.05]

# %% [code]
print(Myc_significant.shape, Myc_less_na.shape)

# %% [code]
Myc_higher_total = Myc_significant.loc[Myc_less_na['Average_total'] > Myc_less_na['Average_labeled']]

# %% [code]
Myc_higher_labeled = Myc_significant.loc[Myc_less_na['Average_total'] < Myc_less_na['Average_labeled']]

# %% [code]
print(Myc_higher_total.shape, Myc_higher_labeled.shape)

# %% [code]
labeled_total = col_av_labeled + col_av_total

# %% [code]
Myc_less_na[labeled_total].median()

# %% [code]
Myc_less_na[labeled_total].mean()

# %% [code]
Myc_less_na[labeled_total].mean().mean()

# %% [code]
Myc_less_na[labeled_total[:11]].mean().mean() # mean of labelled

# %% [code]
Myc_less_na[labeled_total[11:]].mean().mean() # mean of total

# %% [code]
Myc_less_na.to_excel('Supplemental_Table_S1.xlsx')

# %% [code]
col_av_labeled

# %% [code]
labeled_total

# %% [code]
my_pal = {}

for i in labeled_total:
    my_pal[str(i)] = 'paleturquoise'
    
for key in my_pal:
    if key in labeled_total[11:]:
        print(key)
        my_pal[key] = 'deepskyblue'

# %% [code]
sns.set_style('darkgrid')
sns.set_context('talk')

plt.subplots(figsize=(14,9))
g = sns.boxplot(data=Myc_less_na[col_ann_av[-22:]], palette=my_pal,
                   showfliers=True, fliersize=2, order=labeled_total)
plt.xticks(rotation=90)
g.set_ylim(top=0.25)

plt.savefig('all_boxplot.png', bbox_inches='tight', dpi=300)

#Myc induction increases editing levels

# %% [markdown]
# For Clustermap

# %% [code]
Myc_Cluster = Myc_less_na.copy()
Myc_Cluster['Gene + Editing Site'] = Myc_Cluster.loc[:,'gene_name'] + ' - ' + Myc_Cluster.loc[:,'Annotation']
Myc_Cluster.set_index(keys=['Gene + Editing Site'], verify_integrity=True, inplace=True)
Myc_Cluster.head()

# %% [code]
col_Myc_Cluster = Myc_Cluster.columns.values

# %% [code]
col_Myc_Cluster

# %% [code]
col_Myc_Cluster_drop = ['Annotation', 'chr', 'pos', 'str', 'ann', 'NA', 'gene_name',
       'ENS_id', 'p-value-lab-tot', 'Average_total',
       'Average_labeled']

# %% [code]
Myc_Cluster.drop(col_Myc_Cluster_drop, axis=1, inplace=True)

# %% [code]
Myc_Cluster.rename(columns={'RNA_total_0min_Average-Ed-Level':'total 0 min',
       'RNA_total_10min_Average-Ed-Level':'total 10 min',
       'RNA_total_20min_Average-Ed-Level':'total 20 min',
       'RNA_total_30min_Average-Ed-Level':'total 30 min',
       'RNA_total_1h_Average-Ed-Level':'total 1 h', 
       'RNA_total_1_5h_Average-Ed-Level': 'total 1.5 h',
       'RNA_total_2h_Average-Ed-Level': 'total 2 h',
       'RNA_total_4h_Average-Ed-Level': 'total 4 h',
       'RNA_total_8h_Average-Ed-Level': 'total 8 h', 
       'RNA_total_12h_Average-Ed-Level': 'total 12 h',
       'RNA_total_16h_Average-Ed-Level': 'total 16 h',
       'RNA_labeled_0min_Average-Ed-Level': 'nascent 0 min',
       'RNA_labeled_10min_Average-Ed-Level': 'nascent 10 min',
       'RNA_labeled_20min_Average-Ed-Level': 'nascent 20 min',
       'RNA_labeled_30min_Average-Ed-Level': 'nascent 30 min',
       'RNA_labeled_1h_Average-Ed-Level': 'nascent 1 h',
       'RNA_labeled_1_5h_Average-Ed-Level': 'nascent 1.5 h',
       'RNA_labeled_2h_Average-Ed-Level': 'nascent 2 h',
       'RNA_labeled_4h_Average-Ed-Level': 'nascent 4 h',
       'RNA_labeled_8h_Average-Ed-Level': 'nascent 8 h',
       'RNA_labeled_12h_Average-Ed-Level' :'nascent 12 h',
       'RNA_labeled_16h_Average-Ed-Level': 'nascent 16 h'}, inplace=True)

# %% [code]
Myc_Cluster.head()

# %% [code]
print(Myc_Cluster.dropna().shape, Myc_Cluster.shape)

# %% [code]
sns.set_context('talk')
g = sns.clustermap(Myc_Cluster, cmap="vlag", vmin=0, vmax=1, metric="minkowski", 
                   method="complete", standard_scale=0, figsize=(15, 15), cbar_pos=(0,0.83,0.05,0.15))

# %% [code]
g.savefig('Clustermap_all_before_intersection_2.png', dpi=300)

# %% [code]
# extract ordered table from heatmap:
# https://github.com/Stemanz/python_tutorials/blob/master/seaborn/extract_ordered_table_from_heatmap/Retrieve%20ordered%20table%20from%20clustermap.ipynb


# %% [code]
# from the doc:
# To access the reordered row indices, use: clustergrid.dendrogram_row.reordered_ind
# Column indices, use: clustergrid.dendrogram_col.reordered_ind
print(g.dendrogram_row.reordered_ind)

# %% [code]


# %% [code]
def extract_clustered_table(res, data):
    """
    input
    =====
    res:     <sns.matrix.ClusterGrid>  the clustermap object
    data:    <pd.DataFrame>            input table
    
    output
    ======
    returns: <pd.DataFrame>            reordered input table
    """
    
    # if sns.clustermap is run with row_cluster=False:
    if res.dendrogram_row is None:
        print("Apparently, rows were not clustered.")
        return -1
    
    if res.dendrogram_col is not None:
        # reordering index and columns
        new_cols = data.columns[res.dendrogram_col.reordered_ind]
        new_ind = data.index[res.dendrogram_row.reordered_ind]
        
        return data.loc[new_ind, new_cols]
    
    else:
        # reordering the index
        new_ind = data.index[res.dendrogram_row.reordered_ind]

        return data.loc[new_ind,:]

# %% [code]
Myc_Cluster_ordered = extract_clustered_table(g, Myc_Cluster)

# %% [code]
# This table not scaled! In the corresponding figure all editing levels are
# scaled using the standard_scale = 0 


Myc_Cluster_ordered.to_excel('Supplemental_Table_S3.xlsx')

# %% [code]


# %% [code]


# %% [code]
