# Supplementary material for: RNA Pol II–dependent transcription efficiency fine-tunes A-to-I editing levels
Source: Genome Res. 2024 Feb;34(2):231–42. doi: 10.1101/gr.277686.123 (PMC10984384; doi:10.1101/gr.277686.123)
Supplement: Supplement 5 [file Supplemental_Code_S1.zip › Supplemental_Code_S1/Notebook2_MYC_Intersection.ipynb]

# %% [code]
import pandas as pd
%matplotlib inline
import matplotlib as mpl
import matplotlib.pyplot as plt
import seaborn as sns
import numpy as np

import string
import os

# %% [code]
# prepared with the notebook Myc_Clustermap

df = pd.read_pickle('master_table_interim.pkl')

# %% [code]
df.shape

# %% [code]
# the dataset from the Myc transcription paper is read

Processing = pd.read_excel(r'Supplemental_Table_S1_with_ENSMUSG.xlsx')
print(Processing.shape)
Processing.head()

# %% [code]
# rename the key column to prepare for merging both datasets (myc_editing, myc_processing)

Processing.rename(columns={"gProfiler_ENSMUSG":"ENS_id"}, inplace=True)
Myc = df.merge(right=Processing, on="ENS_id", how="left")
print(Myc.shape, df.shape, Processing.shape)

# %% [code]
col_Processing = Processing.columns.values

# %% [code]
Myc.dropna(thresh=450, axis=0, inplace = True) # drop all lines that mostly contain NA

# %% [code]
Myc[col_Processing]

# %% [code]
Myc.replace(0, np.nan, inplace = True)

# %% [code]
Myc.shape 

# %% [code]
Col_Myc = Myc.columns.values
Col_Myc

# %% [code]
col_Keep = ['Annotation', 'chr', 'pos', 'str', 'ann', 'gene_name',
       'ENS_id', 'EntrezID', 'gProfiler_Gene',
       'GeneSymbol', 'RNA_labeled_0min_Ed-Level',
       'RNA_labeled_10min_Ed-Level',
       'RNA_labeled_20min_Ed-Level',
       'RNA_labeled_30min_Ed-Level',
       'RNA_labeled_1h_Ed-Level',
       'RNA_labeled_1_5h_Ed-Level',
       'RNA_labeled_2h_Ed-Level',
       'RNA_labeled_4h_Ed-Level',
       'RNA_labeled_8h_Ed-Level',
       'RNA_labeled_12h_Ed-Level',
       'RNA_labeled_16h_Ed-Level', 'RNA_total_0min_Ed-Level',
       'RNA_total_10min_Ed-Level',
       'RNA_total_20min_Ed-Level',
       'RNA_total_30min_Ed-Level',
       'RNA_total_1h_Ed-Level', 'RNA_total_1_5h_Ed-Level',
       'RNA_total_2h_Ed-Level', 'RNA_total_4h_Ed-Level',
       'RNA_total_8h_Ed-Level', 'RNA_total_12h_Ed-Level',
       'RNA_total_16h_Ed-Level','MYC_TSSshare_0', 'MYC_TSSshare_0.17',
       'MYC_TSSshare_0.33', 'MYC_TSSshare_0.5', 'MYC_TSSshare_2',
       'MYC_TSSshare_4', 'RNAPII_TSS_0', 'RNAPII_TSS_0.17',
       'RNAPII_TSS_0.33', 'RNAPII_TSS_0.5', 'RNAPII_TSS_2',
       'RNAPII_TSS_4', 'RNAPII_GB_0', 'RNAPII_GB_0.17', 'RNAPII_GB_0.33',
       'RNAPII_GB_0.5', 'RNAPII_GB_2', 'RNAPII_GB_4', 'RNAPII_TES_0',
       'RNAPII_TES_0.17', 'RNAPII_TES_0.33', 'RNAPII_TES_0.5',
       'RNAPII_TES_2', 'RNAPII_TES_4', 'mature_0', 'mature_0.17',
       'mature_0.33', 'mature_0.5', 'mature_1', 'mature_1.5', 'mature_2',
       'mature_4', 'mature_8', 'mature_12', 'mature_16', 'preMRNA_0',
       'preMRNA_0.17', 'preMRNA_0.33', 'preMRNA_0.5', 'preMRNA_1',
       'preMRNA_1.5', 'preMRNA_2', 'preMRNA_4', 'preMRNA_8', 'preMRNA_12',
       'preMRNA_16', 'synthesis_0', 'synthesis_0.17', 'synthesis_0.33',
       'synthesis_0.5', 'synthesis_1', 'synthesis_1.5', 'synthesis_2',
       'synthesis_4', 'synthesis_8', 'synthesis_12', 'synthesis_16',
       'degradation_0', 'degradation_0.17', 'degradation_0.33',
       'degradation_0.5', 'degradation_1', 'degradation_1.5',
       'degradation_2', 'degradation_4', 'degradation_8',
       'degradation_12', 'degradation_16', 'processing_0',
       'processing_0.17', 'processing_0.33', 'processing_0.5',
       'processing_1', 'processing_1.5', 'processing_2', 'processing_4',
       'processing_8', 'processing_12', 'processing_16']

# %% [code]
Myc2 = Myc[col_Keep].dropna(thresh=95, axis=0) #IMPORTANT, Threshold to drop NaN (Zero-Editing)

# %% [code]
print(Myc2.shape, Myc2.dropna(thresh=101).shape)

# %% [code]
Myc2['GeneSymbol'].nunique()

# %% [code]
# The dataset encompasses 11 timepoints for total and nascent editing: 22 conditions. 
# However, only a few editing sites were detected in all 22 conditions. 
# Here, I am checking how many editing sites are edited in at least x conditions
# Editing not determined: NA

row_counts = []

for i in range(22):
    x = 111-21+i
    print ('Min: ', i+1, ' conditions --> editing site count: ', Myc[col_Keep].dropna(thresh=x).shape[0])
    row_counts.append(Myc.dropna(thresh=x).shape[0])

# %% [code]
# rename columns in order to unify the nomenclature

col_rename = {'RNA_labeled_0min_Ed-Level':'labeled_0',
 'RNA_labeled_10min_Ed-Level':'labeled_0.17',
 'RNA_labeled_20min_Ed-Level':'labeled_0.33',
 'RNA_labeled_30min_Ed-Level':'labeled_0.5',
 'RNA_labeled_1h_Ed-Level':'labeled_1',
 'RNA_labeled_1_5h_Ed-Level':'labeled_1.5',
 'RNA_labeled_2h_Ed-Level':'labeled_2',
 'RNA_labeled_4h_Ed-Level':'labeled_4',
 'RNA_labeled_8h_Ed-Level':'labeled_8',
 'RNA_labeled_12h_Ed-Level':'labeled_12',
 'RNA_labeled_16h_Ed-Level':'labeled_16',
 'RNA_total_0min_Ed-Level':'total_0',
 'RNA_total_10min_Ed-Level':'total_0.17',
 'RNA_total_20min_Ed-Level':'total_0.33',
 'RNA_total_30min_Ed-Level':'total_0.5',
 'RNA_total_1h_Ed-Level':'total_1',
 'RNA_total_1_5h_Ed-Level':'total_1.5',
 'RNA_total_2h_Ed-Level':'total_2',
 'RNA_total_4h_Ed-Level':'total_4',
 'RNA_total_8h_Ed-Level':'total_8',
 'RNA_total_12h_Ed-Level':'total_12',
 'RNA_total_16h_Ed-Level':'total_16'}

# %% [code]
Myc2.rename(columns = col_rename, inplace=True)

# %% [code]
Myc2.shape

# %% [code]
Myc2.to_excel('Supplemental_Table_S4.xlsx', na_rep='NA', index=False)

# %% [code]
timepoints = ['0', 'O.17', '0.33', '0.5', '1', '1.5', '2', '4', '8', '12', '16']

# %% [code]
timepoints

# %% [code]
col_ratios = ['ratio_' + x for x in timepoints]
col_labeled = ['labeled_' + x for x in timepoints]
col_total = ['total_' + x for x in timepoints]

# %% [code]
col_ratios

# %% [code]
col_total

# %% [code]
Myc2.columns.values

# %% [code]
# generate a new column to generate editing level ratios between labeled and total
# DON'T USE IF CELL ABOVE IS USED

Myc2['ratio_0'] = Myc2['labeled_0']/Myc2['total_0']
Myc2['ratio_0.17'] = Myc2['labeled_0.17']/Myc2['total_0.17']
Myc2['ratio_0.33'] = Myc2['labeled_0.33']/Myc2['total_0.33']
Myc2['ratio_0.5'] = Myc2['labeled_0.5']/Myc2['total_0.5']
Myc2['ratio_1'] = Myc2['labeled_1']/Myc2['total_1']
Myc2['ratio_1.5'] = Myc2['labeled_1.5']/Myc2['total_1.5']
Myc2['ratio_2'] = Myc2['labeled_2']/Myc2['total_2']
Myc2['ratio_4'] = Myc2['labeled_4']/Myc2['total_4']
Myc2['ratio_8'] = Myc2['labeled_8']/Myc2['total_8']
Myc2['ratio_12'] = Myc2['labeled_12']/Myc2['total_12']
Myc2['ratio_16'] = Myc2['labeled_16']/Myc2['total_16']

# %% [code]
# calculate the log2FC for labeled_0 and labeled_0.17, this gets important lateron

# calculate log2FC

def log2FC(control, treatment):
    x=np.log2(treatment) - np.log2(control)
    return(x)

Myc2['log2FC_labeled_0_to_0.17'] = log2FC(Myc2['labeled_0'],Myc2['labeled_0.17'])

# %% [code]
Myc2['Gene + Editing Site'] = Myc2['GeneSymbol'] + ' - ' + Myc2['Annotation']

# %% [code]
Myc2.set_index(keys=['Gene + Editing Site'], verify_integrity=True, inplace=True)

# %% [code]
Myc2[['Annotation', 'chr', 'pos', 'str', 'ann', 'gene_name',
       'ENS_id', 'EntrezID', 'gProfiler_Gene',
       'GeneSymbol']].sample(5)

# %% [markdown]
# Correlation Matrix

# %% [code]
# For this section I might need to think about the threshold for missing values!!

# %% [code]


# %% [code]
For_Corr = Myc2.copy()

# %% [code]
col_Corr = For_Corr.columns.values

# %% [code]
col_Corr

# %% [code]
For_Corr['labeled'] = For_Corr[['labeled_0',
       'labeled_0.17', 'labeled_0.33', 'labeled_0.5', 'labeled_1',
       'labeled_1.5', 'labeled_2', 'labeled_4', 'labeled_8', 'labeled_12',
       'labeled_16']].mean(axis=1)

# %% [code]
For_Corr['total'] = For_Corr[['total_0', 'total_0.17', 'total_0.33', 'total_0.5',
       'total_1', 'total_1.5', 'total_2', 'total_4', 'total_8',
       'total_12', 'total_16']].mean(axis=1)

# %% [code]
For_Corr['preMRNA'] = For_Corr[['preMRNA_0.17', 'preMRNA_0.33', 'preMRNA_0.5', 'preMRNA_1',
       'preMRNA_1.5', 'preMRNA_2', 'preMRNA_4', 'preMRNA_8', 'preMRNA_12',
       'preMRNA_16']].mean(axis=1)

# %% [code]
For_Corr['Myc_TSS_Share'] = For_Corr[['MYC_TSSshare_0', 'MYC_TSSshare_0.17',
       'MYC_TSSshare_0.33', 'MYC_TSSshare_0.5', 'MYC_TSSshare_2',
       'MYC_TSSshare_4']].mean(axis=1)

# %% [code]
For_Corr['RNAPII_TSS'] = For_Corr[['RNAPII_TSS_0', 'RNAPII_TSS_0.17',
       'RNAPII_TSS_0.33', 'RNAPII_TSS_0.5', 'RNAPII_TSS_2',
       'RNAPII_TSS_4']].mean(axis=1)

# %% [code]
For_Corr['RNAPII_GB'] = For_Corr[['RNAPII_GB_0', 'RNAPII_GB_0.17', 'RNAPII_GB_0.33',
       'RNAPII_GB_0.5', 'RNAPII_GB_2', 'RNAPII_GB_4']].mean(axis=1)

# %% [code]
For_Corr['RNAPII_TES'] = For_Corr[['RNAPII_TES_0',
       'RNAPII_TES_0.17', 'RNAPII_TES_0.33', 'RNAPII_TES_0.5',
       'RNAPII_TES_2', 'RNAPII_TES_4']].mean(axis=1)

# %% [code]
For_Corr['mature'] = For_Corr[['mature_0', 'mature_0.17',
       'mature_0.33', 'mature_0.5', 'mature_1', 'mature_1.5', 'mature_2',
       'mature_4', 'mature_8', 'mature_12', 'mature_16']].mean(axis=1)

# %% [code]
For_Corr['synthesis'] = For_Corr[['synthesis_0', 'synthesis_0.17', 'synthesis_0.33',
       'synthesis_0.5', 'synthesis_1', 'synthesis_1.5', 'synthesis_2',
       'synthesis_4', 'synthesis_8', 'synthesis_12', 'synthesis_16']].mean(axis=1)

# %% [code]
For_Corr['degradation'] = For_Corr[['degradation_0', 'degradation_0.17', 'degradation_0.33',
       'degradation_0.5', 'degradation_1', 'degradation_1.5',
       'degradation_2', 'degradation_4', 'degradation_8',
       'degradation_12', 'degradation_16']].mean(axis=1)

# %% [code]
For_Corr['processing'] = For_Corr[['processing_0',
       'processing_0.17', 'processing_0.33', 'processing_0.5',
       'processing_1', 'processing_1.5', 'processing_2', 'processing_4',
       'processing_8', 'processing_12', 'processing_16']].mean(axis=1)

# %% [code]
col_corr_all_average = ['labeled', 'total', 'preMRNA', 'Myc_TSS_Share',
                        'RNAPII_TSS', 'RNAPII_GB', 'RNAPII_TES', 'mature',
                        'synthesis', 'degradation', 'processing']

# %% [code]
corr_Myc = For_Corr[col_corr_all_average].corr()
mask = np.triu(corr_Myc)
np.fill_diagonal(mask, False)

# %% [code]
sns.set_theme(style="white")

f, ax = plt.subplots(figsize=(12, 12))

cmap = 'RdBu'

sns.heatmap(corr_Myc, cmap=cmap, annot=True, fmt=".2f", mask=mask);

# %% [code]
f.savefig('corr_labeled_total_all.png', dpi=300)

# %% [markdown]
# Myc pre-mRNA or synthesis and editing levels

# %% [code]
For_pre_syn = For_Corr

# %% [code]
For_pre_syn['preMRNA expression'] = (For_pre_syn['preMRNA']/1).round(0)

# %% [code]
f, ax = plt.subplots(figsize=(12,8))

sns.set_style('darkgrid')
#sns.set_context('talk')
ax = sns.boxplot(data=For_pre_syn, x='preMRNA expression', y='labeled', palette='Oranges', showfliers=False)
ax.set_ylim(top=0.5)
ax = sns.stripplot(data=For_pre_syn, x='preMRNA expression', y='labeled', color='skyblue', jitter=True)
plt.savefig('labeled_pre-mRNA_binned.png', bbox_inches='tight', dpi=300)


# %% [code]
f, ax = plt.subplots(figsize=(12,8))

sns.set_style('darkgrid')
#sns.set_context('talk')
ax = sns.boxplot(data=For_pre_syn, x='preMRNA expression', y='labeled', palette='Oranges', showfliers=False)
ax.set_ylim(top=1)
ax = sns.stripplot(data=For_pre_syn, x='preMRNA expression', y='labeled', color='skyblue', jitter=True)
plt.savefig('labeled_pre-mRNA_binned_full_fig_supplement.png', bbox_inches='tight', dpi=300)

# %% [code]
For_pre_syn['synthesis_round'] = (For_pre_syn['synthesis']/10).round(0)

# %% [code]
For_pre_syn['synthesis_round'].head(10)

# %% [code]
For_pre_syn['synthesis_round_cut_off_8'] = For_pre_syn['synthesis_round']

# %% [code]
For_pre_syn.loc[For_pre_syn['synthesis_round_cut_off_8'] > 8, ['synthesis_round_cut_off_8']] = 8 

# %% [code]
For_pre_syn[['synthesis_round', 'synthesis_round_cut_off_8']].head(10)

# %% [code]
f, ax = plt.subplots(figsize=(12,8))
#sns.set_context('talk')
ax = sns.boxplot(data=For_pre_syn, x='synthesis_round_cut_off_8',
                  y='labeled', palette='Greens', showfliers=False)

ax = sns.stripplot(data=For_pre_syn, x='synthesis_round_cut_off_8',
                  y='labeled', color='skyblue', jitter=True)

ax.set_ylim(top=0.5)

plt.savefig('labeled_synthesis_binned_cut-off_8.png', bbox_inches='tight', dpi=300)


#set a x-lim!!
#synthesis round: change the x-axis labelling: from -- to

# %% [code]
f, ax = plt.subplots(figsize=(12,8))
#sns.set_context('talk')
ax = sns.boxplot(data=For_pre_syn, x='synthesis_round_cut_off_8',
                  y='labeled', palette='Greens', showfliers=False)

ax = sns.stripplot(data=For_pre_syn, x='synthesis_round_cut_off_8',
                  y='labeled', color='skyblue', jitter=True)

ax.set_ylim(top=1)

plt.savefig('labeled_synthesis_binned_cut-off_8_full_fig_supplement.png', bbox_inches='tight', dpi=300)


#set a x-lim!!
#synthesis round: change the x-axis labelling: from -- to

# %% [markdown]
# Myc Expression and Editing

# %% [code]
# generate a new column in order to check where gene expression if modulated by Myc induction

Myc2['activation_0.17'] = Myc2['preMRNA_0.17']/Myc2['preMRNA_0']
Myc2['activation_0.33'] = Myc2['preMRNA_0.33']/Myc2['preMRNA_0']
Myc2['activation_0.5'] = Myc2['preMRNA_0.5']/Myc2['preMRNA_0']
Myc2['activation_1'] = Myc2['preMRNA_1']/Myc2['preMRNA_0']
Myc2['activation_1.5'] = Myc2['preMRNA_1.5']/Myc2['preMRNA_0']
Myc2['activation_2'] = Myc2['preMRNA_2']/Myc2['preMRNA_0']
Myc2['activation_4'] = Myc2['preMRNA_4']/Myc2['preMRNA_0']
Myc2['activation_8'] = Myc2['preMRNA_8']/Myc2['preMRNA_0']
Myc2['activation_12'] = Myc2['preMRNA_12']/Myc2['preMRNA_0']
Myc2['activation_16'] = Myc2['preMRNA_16']/Myc2['preMRNA_0']

# %% [code]
# check when pre-mRNA expression after Myc induction reaches a plateau

Myc2[['activation_0.17', 'activation_0.33','activation_0.5', 'activation_1',
             'activation_1.5' , 'activation_2', 'activation_4', 'activation_8',
             'activation_12','activation_16']].mean()

# %% [code]
Myc2[['activation_0.17', 'activation_0.33','activation_0.5', 'activation_1',
             'activation_1.5' , 'activation_2', 'activation_4', 'activation_8',
             'activation_12','activation_16']].std()

# %% [code]
Myc_activated_30min = Myc2.loc[Myc2['activation_0.5'] > 1.15]

# %% [code]
Myc_deactivated_30min = Myc2.loc[Myc2['activation_0.5'] < 0.85]

# %% [code]
print('Number of all editing sites: ', Myc2.shape[0])
print('Number of editing sites associated with upregulated genes: ', Myc_activated_30min.shape[0])
print('Number of editing sites associated with downregulated genes: ', Myc_deactivated_30min.shape[0])

# %% [code]
print('Percentage: ', Myc_activated_30min.shape[0]/Myc2.shape[0]*100)
print('Percentage: ', Myc_deactivated_30min.shape[0]/Myc2.shape[0]*100)

# %% [code]
Myc_activated_30min.to_excel('Myc_activated_30min.xlsx')
Myc_deactivated_30min.to_excel('Myc_deactivated_30min.xlsx')

# %% [code]
sns.set_style('darkgrid')
sns.set_context('talk')

plt.subplots(figsize=(8,8))

ax1 = plt.subplot(131)
ax1 = sns.boxplot(data=Myc2['log2FC_labeled_0_to_0.17'], color='purple')
ax1.set_ylim(top=3.5, bottom=-3.5)

ax2 = plt.subplot(132, sharey=ax1)
ax2 = sns.boxplot(data=Myc2['log2FC_labeled_0_to_0.17'].loc[Myc2['activation_0.5'] > 1.15],
                                 color='blue')

plt.tick_params(labelcolor='none')


ax3 = plt.subplot(133, sharey=ax1)
ax3 = sns.boxplot(data=Myc2['log2FC_labeled_0_to_0.17'].loc[Myc2['activation_0.5'] < 0.85],
                                   color='red')

plt.tick_params(labelcolor='none')


plt.savefig('log2FC_combined_for_intersected.png',dpi=300)

# %% [code]


# %% [code]
